# Supplementary material for: Development and evaluation of a deep learning model for occlusion classification in intraoral photographs
Source: PeerJ. 2025 Sep 26;13:e20140. doi: 10.7717/peerj.20140 (PMC12478310; doi:10.7717/peerj.20140)
Supplement: Supplemental Information 1 [file peerj-13-20140-s001.zip]

Archive with 15 entries (11 files):
- .vscode/
- .vscode/settings.json
- create_confusion_matrix.py
- model.py
- my_dataset.py
- predict.py
- README.md
- select_incorrect_samples.py
- teeth-project/
- teeth-project/Edge/
- teeth-project/Teeth/
- teeth.yaml
- train.py
- train_teeth_seg.py
- utils.py
