# Supplementary material for: Development and evaluation of a deep learning model for occlusion classification in intraoral photographs
Source: PeerJ. 2025 Sep 26;13:e20140. doi: 10.7717/peerj.20140 (PMC12478310; doi:10.7717/peerj.20140)
Supplement: Supplemental Information 1 [file peerj-13-20140-s001.zip › create_confusion_matrix.py]

import os
import json
import argparse
import sys

import torch
from torchvision import transforms
import numpy as np
from tqdm import tqdm
import matplotlib.pyplot as plt
from prettytable import PrettyTable

from utils import read_split_data
from my_dataset import MyDataSet
from model import swin_base_patch4_window12_384_in22k as create_model


class ConfusionMatrix(object):
    """
    Note: If the displayed images are incomplete, it is a matplotlib version issue. 
              This example works correctly with matplotlib-3.2.1 (Windows and Ubuntu). 
              You also need to install the prettytable library additionally.
    """
    def __init__(self, num_classes: int, labels: list):
        self.matrix = np.zeros((num_classes, num_classes))
        self.num_classes = num_classes
        self.labels = labels

    def update(self, preds, labels):
        for p, t in zip(preds, labels):
            self.matrix[p, t] += 1

    def summary(self):
        # calculate accuracy
        sum_TP = 0
        for i in range(self.num_classes):
            sum_TP += self.matrix[i, i]
        acc = sum_TP / np.sum(self.matrix)
        print("the model accuracy is ", acc)

        # precision, recall, specificity
        table = PrettyTable()
        table.field_names = ["", "Precision", "Recall", "Specificity"]
        for i in range(self.num_classes):
            TP = self.matrix[i, i]
            FP = np.sum(self.matrix[i, :]) - TP
            FN = np.sum(self.matrix[:, i]) - TP
            TN = np.sum(self.matrix) - TP - FP - FN
            Precision = round(TP / (TP + FP), 3) if TP + FP != 0 else 0.
            Recall = round(TP / (TP + FN), 3) if TP + FN != 0 else 0.
            Specificity = round(TN / (TN + FP), 3) if TN + FP != 0 else 0.
            table.add_row([self.labels[i], Precision, Recall, Specificity])
        print(table)

    def plot(self):
        matrix = self.matrix
        print(matrix)
        plt.imshow(matrix, cmap=plt.cm.Blues)

        # Set the x-axis coordinate label
        plt.xticks(range(self.num_classes), self.labels, rotation=45)
        # Set the y-axis coordinate label
        plt.yticks(range(self.num_classes), self.labels)
        # Show colorbar
        plt.colorbar()
        plt.xlabel('True Labels')
        plt.ylabel('Predicted Labels')
        plt.title('Confusion matrix')

        # Annotate quantity/probability information on the figure.
        thresh = matrix.max() / 2
        for x in range(self.num_classes):
            for y in range(self.num_classes):
                # Note that matrix[y, x] is not the same as matrix[x, y].
                info = int(matrix[y, x])
                plt.text(x, y, info,
                         verticalalignment='center',
                         horizontalalignment='center',
                         color="white" if info > thresh else "black")
        plt.tight_layout()
        plt.show()


def main(args):
    device = torch.device(args.device if torch.cuda.is_available() else "cpu")
    print(f"using device: {device}")

    _, _, val_images_path, val_images_label = read_split_data(args.data_path)

    img_size = 384
    data_transform = {
        "val": transforms.Compose([transforms.Resize(int(img_size * 1.143)),
                                   transforms.CenterCrop(img_size),
                                   transforms.ToTensor(),
                                   transforms.Normalize([0.485, 0.456, 0.406], [0.229, 0.224, 0.225])])}

    # Instantiate the validation dataset.
    val_dataset = MyDataSet(images_path=val_images_path,
                            images_class=val_images_label,
                            transform=data_transform["val"])

    nw = min([os.cpu_count(), args.batch_size if args.batch_size > 1 else 0, 8])  # number of workers
    print('Using {} dataloader workers every process'.format(nw))

    val_loader = torch.utils.data.DataLoader(val_dataset,
                                             batch_size=args.batch_size,
                                             shuffle=False,
                                             pin_memory=True,
                                             num_workers=nw,
                                             collate_fn=val_dataset.collate_fn)

    model = create_model(num_classes=args.num_classes)
    # load pretrain weights
    assert os.path.exists(args.weights), "cannot find {} file".format(args.weights)
    model.load_state_dict(torch.load(args.weights, map_location=device))
    model.to(device)

    # read class_indict
    json_label_path = './class_indices.json'
    assert os.path.exists(json_label_path), "cannot find {} file".format(json_label_path)
    json_file = open(json_label_path, 'r')
    class_indict = json.load(json_file)

    labels = [label for _, label in class_indict.items()]
    confusion = ConfusionMatrix(num_classes=args.num_classes, labels=labels)
    model.eval()
    with torch.no_grad():
        for val_data in tqdm(val_loader, file=sys.stdout):
            val_images, val_labels = val_data
            outputs = model(val_images.to(device))
            outputs = torch.softmax(outputs, dim=1)
            outputs = torch.argmax(outputs, dim=1)
            confusion.update(outputs.to("cpu").numpy(), val_labels.to("cpu").numpy())
    confusion.plot()
    confusion.summary()


if __name__ == '__main__':
    parser = argparse.ArgumentParser()
    parser.add_argument('--num_classes', type=int, default=5)
    parser.add_argument('--batch-size', type=int, default=2)

    # The root directory of the dataset.
    parser.add_argument('--data-path', type=str,
                        default="/data/teeth")

    # Path to the training weights.
    parser.add_argument('--weights', type=str, default='./weights/model-19.pth',
                        help='initial weights path')
    # Whether to freeze the weights.
    parser.add_argument('--device', default='cuda:0', help='device id (i.e. 0 or 0,1 or cpu)')

    opt = parser.parse_args()

    main(opt)
