# Supplementary material for: Development and evaluation of a deep learning model for occlusion classification in intraoral photographs
Source: PeerJ. 2025 Sep 26;13:e20140. doi: 10.7717/peerj.20140 (PMC12478310; doi:10.7717/peerj.20140)
Supplement: Supplemental Information 1 [file peerj-13-20140-s001.zip › my_dataset.py]

from PIL import Image
import torch
from torch.utils.data import Dataset
import os


class MyDataSet(Dataset):
    """Custom dataset"""

    def __init__(self, images_path: list, images_class: list, transform=None):
        self.images_path = images_path
        self.images_class = images_class
        self.image_teeth = os.listdir('teeth-project/Teeth')
        self.image_edge = os.listdir('teeth-project/Edge')
        self.transform = transform

    def __len__(self):
        return len(self.images_path)

    def __getitem__(self, item):
        img = Image.open(self.images_path[item]).convert('L')
        # The teeth project should include the predicted tooth images and the extracted boundary images.
        img_teeth = Image.open(self.image_teeth[item]).convert('L')
        img_edge = Image.open(self.image_edge[item]).convert('L')
        # RGB refers to color images, while L refers to grayscale images.
        if img.mode != 'L':
            raise ValueError("image: {} isn't RGB mode.".format(self.images_path[item]))
        label = self.images_class[item]

        if self.transform is not None:
            img = self.transform(img)
            img_teeth = self.transform(img_teeth)
            img_edge = self.transform(img_edge)

        return img, label, img_teeth, img_edge

    @staticmethod
    def collate_fn(batch):
        # he official implementation of default_collate can be referred to.
        # https://github.com/pytorch/pytorch/blob/67b7e751e6b5931a9f45274653f4f653a4e6cdf6/torch/utils/data/_utils/collate.py
        images, labels,teeth,edge = tuple(zip(*batch))

        images = torch.stack(images, dim=0)
        labels = torch.as_tensor(labels)
        teeth = torch.stack(teeth, dim=0)
        edge = torch.stack(edge, dim=0)
        return images, labels, teeth, edge
