# Supplementary material for: Development and evaluation of a deep learning model for occlusion classification in intraoral photographs
Source: PeerJ. 2025 Sep 26;13:e20140. doi: 10.7717/peerj.20140 (PMC12478310; doi:10.7717/peerj.20140)
Supplement: Supplemental Information 1 [file peerj-13-20140-s001.zip › README.md]

# Project Overview

This project aims to segment and classify teeth images using a combination of YOLOv11 (for segmentation) and a custom classification network (ERF-Swin-OC). The following files and folders each serve a specific purpose in this workflow, from data preparation to model training, prediction, and evaluation. Below is an overview of the contents and their roles within the project.

## File Descriptions

1. **create_confusion_matrix.py**  
   - Generates a confusion matrix to visualize and quantify the performance of the classification model.  
   - Useful for understanding how often predictions match the ground truth.

2. **model.py**  
   - Defines the **ERF-Swin-OC** model, which is the core of the classification network.  
   - Responsible for building and compiling the main architecture used to classify teeth images.

3. **my_dataset.py**  
   - Loads and processes the dataset required for training and testing.  
   - Handles data transformations, splitting, and preparation for the classification model.

4. **predict.py**  
   - Used to run predictions on new or unseen data using the trained classification model.  
   - Generates outputs (labels, probabilities, etc.) that can be used for further analysis.

5. **select_incorrect_samples.py**  
   - Helps identify and select incorrectly classified samples from a given set of predictions.  
   - Useful for error analysis and potential re-training or data augmentation strategies.

6. **teeth.yaml**  
   - The YOLOv11 configuration file containing hyperparameters, paths, and settings for training a segmentation model on teeth images.

7. **train_teeth_seg.py**  
   - Script for training the YOLOv11 segmentation model using the configuration specified in `teeth.yaml`.  
   - Responsible for learning to detect and segment teeth and edges in images.

8. **train.py**  
   - Script for training the ERF-Swin-OC classification network.  
   - Uses the processed images (masks and bounding boxes) generated by YOLOv11 to learn class distinctions.

9. **utils.py**  
   - A collection of common utility functions shared across scripts.  
   - Can include functions for logging, image preprocessing, file I/O, and more.

10. **teeth-project Folder**  
    - Contains the masks and bounding box images generated by the YOLOv11 model as grayscale images.  
    - Within this folder, subfolders named **Teeth** and **Edge** store the respective outputs that will be loaded by the classification network.  
    - Ensures a clean organization and easy integration with the classification pipeline.

## How to Use

1. **Prepare Your Data**  
   - Organize your images and annotations according to the YOLOv11 format.  
   - Update `teeth.yaml` with the correct paths to your dataset.

2. **Train YOLOv11 Segmentation**  
   - Run `train_teeth_seg.py` to train the segmentation model.  
   - The resulting masks and bounding box images will be saved and organized in the `teeth-project` folder.

3. **Preprocess Output for Classification**  
   - Check the `teeth-project` folder for the generated **Teeth** and **Edge** subfolders.  
   - Verify that the grayscale images are in the correct format for the classification network.

4. **Train the Classification Model**  
   - Use `train.py` to train the ERF-Swin-OC model on the processed data.  
   - Adjust hyperparameters and settings as needed in `model.py` or within the script.

5. **Predict and Analyze Results**  
   - Perform inference with `predict.py` to classify new images.  
   - Use `select_incorrect_samples.py` to identify and examine any misclassifications.  
   - Generate a confusion matrix using `create_confusion_matrix.py` to gain deeper insights into model performance.
