# Supplementary material for: Development and evaluation of a deep learning model for occlusion classification in intraoral photographs
Source: PeerJ. 2025 Sep 26;13:e20140. doi: 10.7717/peerj.20140 (PMC12478310; doi:10.7717/peerj.20140)
Supplement: Supplemental Information 1 [file peerj-13-20140-s001.zip › select_incorrect_samples.py]

"""
This script can pick out the images that were predicted incorrectly in the validation set and log them in record.txt.
"""
import os
import json
import argparse
import sys

import torch
from torchvision import transforms
from tqdm import tqdm

from my_dataset import MyDataSet
from model import swin_base_patch4_window12_384_in22k as create_model
from utils import read_split_data


def main(args):
    device = torch.device(args.device if torch.cuda.is_available() else "cpu")

    _, _, val_images_path, val_images_label = read_split_data(args.data_path)

    img_size = 384
    data_transform = {
        "val": transforms.Compose([transforms.Resize(int(img_size * 1.143)),
                                   transforms.CenterCrop(img_size),
                                   transforms.ToTensor(),
                                   transforms.Normalize([0.485, 0.456, 0.406], [0.229, 0.224, 0.225])])}

    # Instantiate the validation dataset.
    val_dataset = MyDataSet(images_path=val_images_path,
                            images_class=val_images_label,
                            transform=data_transform["val"])

    batch_size = args.batch_size
    nw = min([os.cpu_count(), batch_size if batch_size > 1 else 0, 8])  # number of workers
    print('Using {} dataloader workers every process'.format(nw))

    val_loader = torch.utils.data.DataLoader(val_dataset,
                                             batch_size=batch_size,
                                             shuffle=False,
                                             pin_memory=True,
                                             num_workers=nw,
                                             collate_fn=val_dataset.collate_fn)

    model = create_model(num_classes=args.num_classes).to(device)

    assert os.path.exists(args.weights), "weights file: '{}' not exist.".format(args.weights)
    model.load_state_dict(torch.load(args.weights, map_location=device))

    # read class_indict
    json_path = './class_indices.json'
    assert os.path.exists(json_path), "file: '{}' dose not exist.".format(json_path)

    json_file = open(json_path, "r")
    class_indict = json.load(json_file)

    model.eval()
    with torch.no_grad():
        with open("record.txt", "w") as f:
            # validate
            data_loader = tqdm(val_loader, file=sys.stdout)
            for step, data in enumerate(data_loader):
                images, labels = data
                pred = model(images.to(device))
                pred_classes = torch.max(pred, dim=1)[1]
                contrast = torch.eq(pred_classes, labels.to(device)).tolist()
                labels = labels.tolist()
                pred_classes = pred_classes.tolist()
                for i, flag in enumerate(contrast):
                    if flag is False:
                        file_name = val_images_path[batch_size * step + i]
                        true_label = class_indict[str(labels[i])]
                        false_label = class_indict[str(pred_classes[i])]
                        f.write(f"{file_name}  TrueLabel:{true_label}  PredictLabel:{false_label}\n")


if __name__ == '__main__':
    parser = argparse.ArgumentParser()
    parser.add_argument('--num_classes', type=int, default=5)
    parser.add_argument('--batch-size', type=int, default=2)

    # The root directory of the dataset.
    # http://download.tensorflow.org/example_images/teeth_photos.tgz
    parser.add_argument('--data-path', type=str,
                        default="/data/teeth_photos")

    # Path to the training weights.
    parser.add_argument('--weights', type=str, default='./weights/model-19.pth',
                        help='initial weights path')
    # Whether to freeze the weights.
    parser.add_argument('--device', default='cuda:0', help='device id (i.e. 0 or 0,1 or cpu)')

    opt = parser.parse_args()

    main(opt)
