# Supplementary material for: Development and evaluation of a deep learning model for occlusion classification in intraoral photographs
Source: PeerJ. 2025 Sep 26;13:e20140. doi: 10.7717/peerj.20140 (PMC12478310; doi:10.7717/peerj.20140)
Supplement: Supplemental Information 1 [file peerj-13-20140-s001.zip › teeth.yaml]

# teeth.yaml
# The path can be modified according to your actual dataset directory structure.

# Dataset root directory (optional; if your train/val paths are relative, you may omit the path).
path: ./datasets/teeth

# The relative (or absolute) paths corresponding to the images in the training set, validation set, and (optional) test set.
train: images/train
val: images/val
test: images/test  # If there is no test set, you can omit this line.

# Category names, one per line or directly in a list. The example here contains only 'upper teeth' and 'lower teeth'.
names:
  0: up
  1: down
