# Supplementary material for: Development and evaluation of a deep learning model for occlusion classification in intraoral photographs
Source: PeerJ. 2025 Sep 26;13:e20140. doi: 10.7717/peerj.20140 (PMC12478310; doi:10.7717/peerj.20140)
Supplement: Supplemental Information 1 [file peerj-13-20140-s001.zip › train_teeth_seg.py]

# train_teeth_seg.py

from ultralytics import YOLO

def main():
    # 1. Initialize the model (specifying the desired pretrained weights).
    model = YOLO("yolov8s-seg.pt")  # Or 'yolov8m-seg.pt', 'yolov8l-seg.pt', etc.

    # 2. Start training.
    model.train(
        data="teeth.yaml",   # Configuration file
        epochs=100,          # Number of training epochs
        batch=8,             # batch size
        imgsz=640,           # Image input size.
        project="teeth-project",  # Training output directory
        name="yolov8s-seg",       # The name of the experiment
        device=0,                 # Specify GPU (0), CPU ('cpu'), or multiple GPUs ('0,1')
        lr0=1e-3,            # Initial learning rate, adjustable as needed
        optimizer="adam"     # Also can use 'adamw', 'sgd', etc.
    )

if __name__ == "__main__":
    main()
