# Supplementary material for: Development and evaluation of a deep learning model for occlusion classification in intraoral photographs
Source: PeerJ. 2025 Sep 26;13:e20140. doi: 10.7717/peerj.20140 (PMC12478310; doi:10.7717/peerj.20140)
Supplement: Supplemental Information 1 [file peerj-13-20140-s001.zip › utils.py]

import os
import sys
import json
import pickle
import random

import torch
from tqdm import tqdm

import matplotlib.pyplot as plt


def read_split_data(root: str, val_rate: float = 0.2):
    random.seed(0)  # Ensure reproducibility of random results
    assert os.path.exists(root), "dataset root: {} does not exist.".format(root)

    #Traverse the folder, where each folder corresponds to a category
    teeth_class = [cla for cla in os.listdir(root) if os.path.isdir(os.path.join(root, cla))]
    # Sort to ensure consistency of order across platforms
    teeth_class.sort()
    # Generate category names and their corresponding numerical indices
    class_indices = dict((k, v) for v, k in enumerate(teeth_class))
    json_str = json.dumps(dict((val, key) for key, val in class_indices.items()), indent=4)
    with open('class_indices.json', 'w') as json_file:
        json_file.write(json_str)

    train_images_path = []  # Store the paths of all images in the training set
    train_images_label = []  # Store the index information corresponding to the images in the training set
    val_images_path = []  # Store the paths of all images in the validation set.
    val_images_label = []  # Store the index information corresponding to the images in the validation set.
    every_class_num = []  # Store the total number of samples for each category.
    supported = [".jpg", ".JPG", ".png", ".PNG"]  # Supported file extension types
    # Traverse the files in each folder.
    for cla in teeth_class:
        cla_path = os.path.join(root, cla)
        # Traverse to retrieve all file paths supported by 'supported'.
        images = [os.path.join(root, cla, i) for i in os.listdir(cla_path)
                  if os.path.splitext(i)[-1] in supported]
        # Sort to ensure consistent order across all platforms
        images.sort()
        # Get the index corresponding to this category.
        image_class = class_indices[cla]
        # Record the sample count of this category
        every_class_num.append(len(images))
        # Randomly sample validation samples according to proportion
        val_path = random.sample(images, k=int(len(images) * val_rate))

        for img_path in images:
            if img_path in val_path:  # If the path is in the sampled validation set, then store it in the validation set.
                val_images_path.append(img_path)
                val_images_label.append(image_class)
            else:  # Otherwise, store it in the training set.
                train_images_path.append(img_path)
                train_images_label.append(image_class)

    print("{} images were found in the dataset.".format(sum(every_class_num)))
    print("{} images for training.".format(len(train_images_path)))
    print("{} images for validation.".format(len(val_images_path)))
    assert len(train_images_path) > 0, "number of training images must greater than 0."
    assert len(val_images_path) > 0, "number of validation images must greater than 0."

    plot_image = False
    if plot_image:
        # Draw a bar chart of the count for each category
        plt.bar(range(len(teeth_class)), every_class_num, align='center')
        # Replace the x-axis labels 0, 1, 2, 3, 4 with the corresponding category names
        plt.xticks(range(len(teeth_class)), teeth_class)
        # Add numeric labels on the bar chart.
        for i, v in enumerate(every_class_num):
            plt.text(x=i, y=v + 5, s=str(v), ha='center')
        # Set the x-coordinate.
        plt.xlabel('image class')
        # Set the y-coordinate.
        plt.ylabel('number of images')
        # Set the title of the bar chart.
        plt.title('teeth class distribution')
        plt.show()

    return train_images_path, train_images_label, val_images_path, val_images_label


def plot_data_loader_image(data_loader):
    batch_size = data_loader.batch_size
    plot_num = min(batch_size, 4)

    json_path = './class_indices.json'
    assert os.path.exists(json_path), json_path + " does not exist."
    json_file = open(json_path, 'r')
    class_indices = json.load(json_file)

    for data in data_loader:
        images, labels = data
        for i in range(plot_num):
            # [C, H, W] -> [H, W, C]
            img = images[i].numpy().transpose(1, 2, 0)
            # Inverse normalization operation
            img = (img * [0.229, 0.224, 0.225] + [0.485, 0.456, 0.406]) * 255
            label = labels[i].item()
            plt.subplot(1, plot_num, i+1)
            plt.xlabel(class_indices[str(label)])
            plt.xticks([])  # Remove the ticks on the x-axis.
            plt.yticks([])  # Remove the ticks on the y-axis.
            plt.imshow(img.astype('uint8'))
        plt.show()


def write_pickle(list_info: list, file_name: str):
    with open(file_name, 'wb') as f:
        pickle.dump(list_info, f)


def read_pickle(file_name: str) -> list:
    with open(file_name, 'rb') as f:
        info_list = pickle.load(f)
        return info_list


def train_one_epoch(model, optimizer, data_loader, device, epoch):
    model.train()
    loss_function = torch.nn.CrossEntropyLoss()
    accu_loss = torch.zeros(1).to(device)  # Cumulative loss
    accu_num = torch.zeros(1).to(device)   # Cumulative number of correctly predicted samples.
    optimizer.zero_grad()

    sample_num = 0
    data_loader = tqdm(data_loader, file=sys.stdout)
    for step, data in enumerate(data_loader):
        images, labels, teeth, edge = data
        sample_num += images.shape[0]

        pred = model(images.to(device),teeth.to(device),edge.to(device))
        pred_classes = torch.max(pred, dim=1)[1]
        accu_num += torch.eq(pred_classes, labels.to(device)).sum()

        loss = loss_function(pred, labels.to(device))
        loss.backward()
        accu_loss += loss.detach()

        data_loader.desc = "[train epoch {}] loss: {:.3f}, acc: {:.3f}".format(epoch,
                                                                               accu_loss.item() / (step + 1),
                                                                               accu_num.item() / sample_num)

        if not torch.isfinite(loss):
            print('WARNING: non-finite loss, ending training ', loss)
            sys.exit(1)

        optimizer.step()
        optimizer.zero_grad()

    return accu_loss.item() / (step + 1), accu_num.item() / sample_num


@torch.no_grad()
def evaluate(model, data_loader, device, epoch):
    loss_function = torch.nn.CrossEntropyLoss()

    model.eval()

    accu_num = torch.zeros(1).to(device)   # Cumulative number of correctly predicted samples.
    accu_loss = torch.zeros(1).to(device)  # Cumulative loss.

    sample_num = 0
    data_loader = tqdm(data_loader, file=sys.stdout)
    for step, data in enumerate(data_loader):
        images, labels = data
        sample_num += images.shape[0]

        pred = model(images.to(device))
        pred_classes = torch.max(pred, dim=1)[1]
        accu_num += torch.eq(pred_classes, labels.to(device)).sum()

        loss = loss_function(pred, labels.to(device))
        accu_loss += loss

        data_loader.desc = "[valid epoch {}] loss: {:.3f}, acc: {:.3f}".format(epoch,
                                                                               accu_loss.item() / (step + 1),
                                                                               accu_num.item() / sample_num)

    return accu_loss.item() / (step + 1), accu_num.item() / sample_num
